# Supplementary material for: Translational research into the effects of cigarette smoke on inflammatory mediators and epithelial TRPV1 in Crohn’s disease
Source: PLoS One. 2020 Aug 6;15(8):e0236657. doi: 10.1371/journal.pone.0236657 (PMC7410291; doi:10.1371/journal.pone.0236657)
Supplement: S2 File — (XLSX) [file pone.0236657.s002.xlsx]

## Sheet: Ileal CD
Ileal CD
Controle niet-rokers IL
	Age	Gender	CRP	TRPV1 mRNA	IL-8 mRNA	TRPV1 eiwit
IL 015	59	v	0.01	7.05523	2.81869	5.01851
IL 085	54	v		8.10055	3.01802	6.65937
IL 023	28	v		6.37536	2.67251	23.4855
IL 021	34	v	9.3	5.25096	2.39258	26.3195
IL 013	59	v	0.5	7.58089	2.92237	26.8318
IL 027	64	v	0.01	8.01072	3.00193	7.24573
IL 035	65	m	0.01	10.9943	3.45869	6.47332
IL 022	57	v	0.5	10.0455	3.32847	27.4597
IL 083	20	v	0.1	7.23544	2.85508	32.3594
IL 038	23	m	0.9	8.37443	3.06599	10.9823
IL 018	71	m	0.9	6.93064	2.79299	36.4464
IL 029	53	m	0.2	8.52972	3.0925	15.7683
IL 020	74	m	0.4	8.35509	3.06266	-
IL 005	57	v	0.1	12.3126	3.62206	-
IL 031	24	v	0.1	10.6744	3.41608	-
IL 019	51	m	3.1	5.38108	2.42789	-
IL 025	24	v	0.9	7.32049	2.87194	-
IL 011	26	v	0.1	6.54575	2.71056	-
IL 073	32	m	0.1	4.57608	2.19411	-
IL 024	51	v	3.6		<DL	-
IL 016	67	v	0.1	5.02572	<DL	-
				<DL: onder detectielimiet, dwz Ct > 40
Controle rokers IL
	Age	Gender	CRP	TRPV1 mRNA	IL-8 mRNA	TRPV1 eiwit
IL 001	72	m	1.4	8.40884	6.44384	13.8454
IL 002	39	v	0.86	12.7265	12.0515	8.44311
IL 003	19	v	5.9	<DL	4.40048	7.20463
IL 007	58	m	0.1	5.02078	6.77078	0.689104
IL 008	51	v		5.92051	6.25551	0.275789
IL 028	55	v	0.6	7.85241	<DL	21.9871
IL 033	59	v	0.01	6.8936	9.0686	14.6068
IL 036	53	m		6.82965	7.15965	18.2048
IL 037	40	v	0.1	5.04584	5.61584	20.1672
IL 077	55	m	0.1	8.35535	7.14535	5.40448
IL 081	59	v		7.97395	8.28895	24.2946
IL 087	21	m	2.2	6.83471	7.66971	39.4138
IL 088	32	v	0.7	7.83495	#DIV/0!	15.4553
IL 095	45	m		3.20097	7.57097	1.72683
IL 096	24	m		6.44031	8.22031	26.705
IL 0101	43	v	14.8	6.13082	7.14582	27.4108
IL 0104	60	v	2.5	5.24114	7.54114	20.5549
CD niet-rokers IL
	Age	Gender	CRP	Medicatie	Age diagn	TRPV1 mRNA	IL-8 mRNA	TRPV1 eiwit
NR CD 342-4	29	v	52.5	cort, biol	26	4.39656	12.7616	-
NR CD 72-4	76	v	1.6	biol	46	5.88372	13.3337	-
NR CD 43-4	30	m	0.5	cort, biol	17	4.58918	14.3792	-
NR CD 498-4	28	v	23.9	biol	28	5.05927	16.0643	-
NR CD 306-4	22	v	2	biol	18	5.08937	12.8344	-
NR CD 409-4	60	m	6.7	biol	57	4.08983	12.3448	-
NR CD 505-4	50	v	12.1	cort, 5asa	48	5.12423	12.4692	-
NR CD 442-4	34	v	0.3	biol	32	5.39951	12.7745	-
NR CD 347-4	36	m	6.5	cort	22	5.03291	12.9179	-
NR CD IL-58	51	m	2.5	imm suppr, 5asa	50	3.82444	12.1794	8.83207
NR CD IL-59	56	v	0.5	biol	41	5.29428	14.1043	16.6798
NR CD IL-64	37	v	0.5	5asa, cort	28	3.72498	13.615	2.78878
NR CD IL-84	30	v	0.5	imm suppr	22	5.37037	12.6404	-
NR CD IL-92	54	m	0.2	5asa	36	6.59924	11.1242	11.4651
NR CD IL-97	28	m	0.5	biol, imm suppr	26	5.55026	7.62026	28.8352
NR CD IL-99	26	m	1.1	0	17	6.2249	10.0849	-
NR CD IL-107	23	m	0.5	imm suppr, biol	21	7.39001	8.00001	-
CD rokers IL
	Age	Gender	CRP	Medicatie	Age diagn	TRPV1 mRNA	IL-8 mRNA	TRPV1 eiwit
R 429-4	30	m	0.01	imm suppr	28	6.934	9.344	-
R 23-4	43	v	31.3	imm suppr	37	6.20951	9.30951	-
R 469-4	37	m		imm suppr	17	7.49964	7.90464	-
R 14-4	53	v	0.4	imm suppr	44	6.51437	6.83437	-
R 341-4	21	v	1	biol	18	7.14999	8.08499	-
R 525-4	27	v	10	5asa	23	6.64954	11.5895	-
R CD229-4	58	v	0.4	imm suppr	33	7.39922	11.9392	-
R CD526-4	39	v	1.7	imm suppr	37	8.52947	8.76947	-
R CD620-4	43	m	4.8	imm suppr	35	5.01062	14.7506	-
R CD625-4	29	v	37.1	cort	22	5.94011	18.0851	-
R CD713-4	63	v	4.9	imm suppr, cort	60	5.73008	13.8851	-
R CD728-4	44	m	9.2	imm suppr	31	6.60876	12.7988	-
R IL-48	51	m	0.7	biol	46	6.56443	12.5394	15.9539
R IL-54	33	m	31.2	0	23	5.24503	17.225	6.83649
R IL-56	50	m	3.7	5asa, imm suppr	29	6.32498	16.245	16.5344
R IL-79	30	v	10	5asa	23	7.02972	11.3447	24.7643
R IL-90	46	v	23.5	0	24	6.69477	11.1848	3.66495
R IL-100	46	m	7.9	imm suppr	44	6.22005	20.0751	3.33121
R CD IL-79	30	v	10	5asa	36	7.47598	14.196	20.1638
R IL-106	45	v	0.7	0		-	-	20.7948

## Sheet: Colonic CD
Colonic CD				<DL: onder detectielimiet, dwz Ct > 40
Controle niet-rokers COL
	Age	Gender	CRP	TRPV1 mRNA	IL-8 mRNA	TRPV1 eiwit
colon 5	57	v	0.1	7.99824	3.23324	1.12242
colon 11	26	v	0.1	7.99808	4.92308	1.86318
colon 13	59	v	0.01	8.11455	7.47455	22.8347
colon 15	59	v	0.01	6.24541	6.61541	15.4711
colon 16	67	v		5.10992	7.06992	21.6715
colon 18	71	m	0.9	3.00601	3.34101	17.9344
colon 19	51	m	3.1	8.612	2.947	15.5486
colon 20	74	m	0.4	8.40048	8.36048	23.4174
colon 21	34	v	0.5	6.27523	5.63523	33.963
colon 22	57	v	0.1	7.3435	6.1135	21.7758
colon 23	28	v	9.3	7.10911	4.97411	26.8462
colon 25	24	v	0.9	#DIV/0!	1.95914	34.9902
colon 26A	73	m	0.1	7.06872	9.55372	-
colon 27	64	v	0.5	6.84806	10.7981	-
colon 29	53	m	0.2	8.55962	8.59462	-
colon 31	24	v	0.1	8.62575	8.04075	-
colon 35	65	m	0.5	9.91526	8.85026	-
colon 38	23	m	0.9	<DL	4.55433	-
colon 73	32	m	0.5	9.61365	7.50865	-
COLON 85	54	m	/	10.5258	9.64576	-
Controle rokers COL
	Age	Gender	CRP	TRPV1 mRNA	IL-8 mRNA	TRPV1 eiwit
COLON 10	69	m	0.7	5.81024	3.83524	51.0061
COLON 14	50	v	0.01	4.60292	5.42792	13.6072
COLON 28	54	v	0.2	5.45899	6.48399	32.8172
COLON 37	40	v	0.1	7.13522	7.53022	27.0016
COLON 42	54	v	0.2	5.35729	6.28229	4.89694
COLON 72	42	v	0.1	5.87662	6.15162	24.791
COLON 76	47	m	0.01	4.35815	6.07815	17.9615
COLON 77	55	m	0.1	3.64451	4.48951	17.4724
COLON 81	59	v		4.10423	6.13923	10.0209
COLON 86	49	v	3.7	5.01546	5.93546	0.250278
COLON 87	21	m	2.2	3.48853	2.84853	9.28042
COLON 89	66	v	9.5	10.1215	12.3415	15.3996
COLON 91	30	m	0.5	4.04044	4.69044	14.3425
COLON 95	45	m		3.80427	5.55927	-
COLON 98	27	v		<DL	5.5746	-
COLON 101	43	v	14.8	<DL	5.65948	-
COLON 102	58	v	0.5	<DL	7.1947	-
COLON 103	76	m		<DL	6.01447	-
COLON 104	60	v	2.5	<DL	5.61121	-
CD niet-rokers COL
	Age	Gender	CRP	Medicatie	Age diagn	TRPV1 mRNA	IL-8 mRNA	TRPV1 eiwit
COL 058 CD NR	56	m	0.1	cort, biol	20	11.324	12.589	14.4832
COL 059 CD NR	42	m	1.3	biol	26	6.07581	4.21081	17.3191
COL 64 CD NR	29	v	52.5	cort, biol	33	5.25553	10.0805	15.0968
COL 84 CD NR	20	v	1.7	0	20	3.77437	11.0594	11.0318
COL 92 CD NR	47	v		0	34	5.16556	8.70556	6.96366
COL 97 CD NR	60	m	6.7	biol	56	6.97812	7.98312	1.43302
COL 99 CD NR	33	m		biol, cort	27	6.30527	4.66527	22.1801
COL 107 CD NR	21	m	0.1	biol	16	5.60035	4.13035	-
538-2 CD NR	36	m	6.5	cort	20	4.66468	13.8047	-
78-2 CD NR	51	m	2.5	imm suppr, 5asa	50	4.16515	12.4452	-
223-2 CD NR	56	v	0.5	biol	40	4.75525	12.7303	-
63-2 CD NR	37	v	0.5	5asa, cort	28		10.1511	-
382-2 CD NR	31	m	0.1	5asa	31	14.2172	21.2072	-
342-2 CD NR	30	v	0.5	imm suppr	21	7.35746	5.58746	-
508-2 CD NR	54	m	0.2	5asa	35	2.14101	7.93101	-
506-2 CD NR	28	m	0.5	biol, imm suppr	25	4.52525	11.8053	-
274-2 CD NR	26	m	1.1	0	17	<DL	11.7582	-
439-2 CD NR	23	m	0.5	imm suppr, biol	20	7.02297	7.02297	-
NR CD 223-2	57	m	0.5	5asa	50	<DL	<DL	-
NR CD 78-2	31	v	5	imm suppr	22	<DL	<DL	-
CD rokers COL
	Age	Gender	CRP	Medicatie	Age diagn	TRPV1 mRNA	IL-8 mRNA	TRPV1 eiwit
R 429-2	30	m	0.01	imm suppr	27	-	-	-
R 23-2	43	v	31.3	imm suppr	44	-	-	-
R 469-2	37	m		imm suppr	16	-	-	-
R 499-2	39	v	8.8	biol, 5asa, imm suppr	34	-	-	-
R 341-2	21	v	1	biol	18	-	-	-
R 131-2	43	v	15.3	biol	20	-	-	-
CD379-2 CD R	40	v	19.7	imm suppr	23	14.1668	17.2718	-
CD729-2 CD R	39	v	1.7	imm suppr	36	14.1086	18.9786	-
CD580-2 CD R	36	v		0	36	6.14116	8.08616	-
R CD625-2	29	v	37.1	cort	21	-	-	-
CD499-2 CD R	23	m	0.1	0	23	5.25042	10.8304	-
CD131-2 CD R	44	m	9.2	imm suppr	31	-	-	-
R COL-48	51	m	0.7	biol	46	-	-	-
R COL-54	33	m	31.2	0	22	5.1894	12.9844	17.2237
COL 56 CD R	50	m	3.7	5asa, imm suppr	46	4.42576	12.0508	35.3494
COL 79 CD R	30	v	10	5asa	22	5.62066	9.15566	14.3306
COL 90 CD R	46	v	23.5	0	34	4.58568	6.89068	17.7227
COL 100 CD R	46	m	7.9	imm suppr	42	8.7835	10.7385	29.2015
COL 106 CD R	45	v	0.7	0	35	-	-	-
CD473-2 CD R	46	v	0.1	biol	-	-	-	-
