# Supplementary material for: Translational research into the effects of cigarette smoke on inflammatory mediators and epithelial TRPV1 in Crohn’s disease
Source: PLoS One. 2020 Aug 6;15(8):e0236657. doi: 10.1371/journal.pone.0236657 (PMC7410291; doi:10.1371/journal.pone.0236657)
Supplement: S3 File — (XLSX) [file pone.0236657.s003.xlsx]

## Sheet: mRNA data
Six-month smoke exposure of mice
mCXCL2	mRNA						mTRPV1	mRNA
Niet-roken DC	Roken DC	Niet-roken PC	Roken PC	Niet-roken IL	Roken IL		Niet-roken IL	Roken IL	Niet-roken PC	Roken PC	Niet-roken DC	Roken DC
6.76357	9.26065	6.68006	9.41085	0.0713587	2.62544		5.64874	11.5169	7.38882	6.85336	7.59462	6.7526
5.90395	7.77367	6.74344	8.46186	2.80244	10.0326		5.72722	11.6419	7.30205	9.24559	10.3022	7.22774
4.60396	9.77326	7.23966	9.77044	0.001	5.72032		6.57947	8.39251	6.63794	15.6057	7.81364	7.9773
11.3494	6.56877		8.37125	0.001			6.79481	7.04562	7.64623	11.7716	8.13308	9.00689
6.23122	7.97107		9.48179	0.001			9.6564	13.5961	8.49499	10.3061	7.00301	6.34927
	9.63776	12.8218		0.001			7.26191	7.42775	4.74517	7.87977	8.52445	9.8634
							6.92162	7.83738	7.20134	6.7516	7.8916	6.30581
mKC	mRNA						6.62881	6.73365	9.04298	5.75966	9.77874	15.809
Non-smoking IL	Smoking IL	Non-smoking PC	Smoking PC	Non-smoking DC	Smoking DC		7.03501	8.08551	7.7639	7.51085	8.46417	11.9934
8.21636	4.86136	5.82136	3.86136	7.37136	3.20636		6.21804	15.121	3.04211	10.5979	7.24228	11.3536
6.14636	1.58636	3.88136	5.47136	6.31136	7.52636
7.86136	3.63136	5.38636	5.43636	5.42136	5.55136
6.16136	1.78136	4.50636	3.82636	2.43636	7.84636
9.56636	7.20136	4.14636	4.02636	4.54636	5.76636
4.71136	5.69636	8.62636		3.67136	6.12636
		2.55636			13.5464

## Sheet: TRPV1 protein data
Six-month smoke exposure of mice
mTPRV1	protein
Code	Smoking (yes/no)	Ileum	Distal colon
Ia1	No	0.000254763	48.631
Ia2	No	0	24.451
Ia3	No	2.88131e-05	3.321
Ia4	No	0.000193242	17.578
Ib1	No	0.000499434	3.723
Ib2	No	0.000207343	11.551
Ib3	No	3.14176e-05	16.143
Ib4	No	9.2121e-05	20.375
Ib5	No	0.001253	9.703
IIa1	Yes		14.996
IIa2	Yes	0.0993234	30.043
IIa3	Yes	0.000298037	28.8
IIa4	Yes	0.000586155	24.59
IIa5	Yes	0.00527548	46.37
IIb1	Yes	0.0725367	24.48
IIb2	Yes	/	20.045
IIb3	Yes	0.0408649	18.5
IIb4	Yes	0.00471574	9.945
IIb5	Yes	/	4.313

## Sheet: Weight
Six-month smoke exposure of mice
Weight follow-up
After two weeks			After four weeks			After 24 weeks
Air	CS		Air	CS		Air	CS
34	27.2		25.8	24.6		23.4	22.9
31.3	28.5		24.3	25.5		22.6	23.4
29.3	27.9		24.9	24.6		23	22.7
31.9	26.4		25.8	23.3		23.4	21.5
29.2	24.7		24.3	21.8		22.5	21
33.6	26.5		26.7	23.5		24.5	22.6
28.5	25.8		25.3	23		23.2	21.8
32	25.3		25.9	22.1		23.8	21.3
30.6	26.8		24.6	23.5		22.6	22.2
32.2	24.8		25.5	22.6		23.3	21
29.2	28.3		23.9	24.8		22.7	22.3
31.6	27.7		27	23.7		23.7	22.2
