# Supplementary material for: Translational research into the effects of cigarette smoke on inflammatory mediators and epithelial TRPV1 in Crohn’s disease
Source: PLoS One. 2020 Aug 6;15(8):e0236657. doi: 10.1371/journal.pone.0236657 (PMC7410291; doi:10.1371/journal.pone.0236657)
Supplement: S4 File — (XLSX) [file pone.0236657.s004.xlsx]

## Sheet: TNBS LA02-13
TNBS-proef LA02-13																Histology score
															I1	0
Air + PBS	Histology score	Colon length	Kc mRNA	KC protein	Cxcl2 mRNA	CXCL2 protein	Il-1b mRNA	IL-1b protein	Trpv1 mrRNA	TRPV1 protein					I2	0
IIIa1	1	7.5	5.23414	2409	10.5523	393.4	12.2723	49.2	10.2842	13.9679					I3	0
IIIa2	0	9.1	3.38803	1136	8.57952	364.5	11.7595	20.8	9.84645	28.913					I4	0
IIIa3	1	7.1	5.40676	3415	12.6679	562.7	14.6979	183	10.1049	9.95659					I5	0
IIIa4	0	8	7.06959	1429	12.6779	-	14.2579	1.9	10.1099	22.2329					I6	0
IIIa5	2	8.2	5.80127	10197	13.1062	-	15.9912	9.7	11.4381	7.05828					II1	0
IIIb1	2	7.5	5.87906	630	18.2083	473.9	17.1433	38.7	9.94522	4.83918					II2	0
IIIb2	2	9	4.37463	5530	14.926	578	14.6009	50.4	9.10287	12.4192					II3	0
IIIb3	0	7.8	3.56963	4087	14.1073	-	15.0523	12.2	10.8893	18.5314					II4	0
IIIb4	0	8.2	3.89461	-	9.46073	-	12.5657	45.7	9.32766	4.09071					II5	0
IIIb5	0	8	4.22964	-	9.83156	279.8	13.7716	46.9	9.68849	19.978					II6	0
Smoking + PBS	Histology score	Colon length	Kc mRNA	KC protein	Cxcl2 mRNA	CXCL2 protein	Il-1b mRNA	IL-1b protein	Trpv1 mrRNA	TRPV1 protein
Va1	1	6.4	5.82411	1739	9.81286	-	13.2079	22	9.88479	8.07554
Va2	1	8.2	5.97699	2344	8.78306	3118.3	11.6181	22	10.76	14.935
Va3	1	9	5.64964	697	10.0479	9447.1	12.8729	91.6	10.0899	12.2063
Va4	0	8.4	7.87476	-	15.3287	2400	15.7737	181.9	10.9806	5.44382
Va5	1	7.5	12.6696	3021	22.1201	43064.8	20.4951	98.4	11.062	11.4912
Vb1	1	8	11.0883	2845	19.1203	40477.4	17.8803	464.6	9.53724	9.03458
Vb2	2	6.2	15.0795	5874	24.1232	17085	23.1832	414.5	11.4852	15.2041
Vb3	1	8.7	11.5282	2908	20.2818	-	19.2468	257.7	11.1087	17.6426
Vb4	0	7.5	9.04963	3646	17.1145	2158.3	15.9845	7.1	11.0114	6.66949
Vb5	2	9	7.62144	2409	14.4045	-	14.0495	52.7	10.5214	12.0611
Air + TNBS	Histology score	Colon length	Kc mRNA	KC protein	Cxcl2 mRNA	CXCL2 protein	Il-1b mRNA	IL-1b protein	Trpv1 mrRNA	TRPV1 protein
IVa1	2	8.2	4.7346	1371	9.98961	1025.1	12.3346	157.9	9.86654	11.1232
IVa2	3	8	8.83963	6660	17.5135	955.3	17.7985	35.6	9.80541	14.3102
IVa3	3	6.2	14.7941	11616	23.3478	1565.4	22.8228	122	12.2847	21.8202
IVa4	3	5.7	16.254	2409	24.3353	2411.7	23.3653	275	11.2323	15.7241
IVa5	2	6.1	12.3787	3379	20.6303	91933.1	19.7203	704.6	10.1723	23.6546
IVb1	2	8	12.7496	6498	22.8653	3039.7	21.8603	79.5	10.8772	22.1027
IVb2	3	7	13.2541	53187	22.393	27498.4	21.338	446.6	10.8799	2.66938
IVb3	3	5.4	12.5342	1444	22.713	1220.2	21.878	48.4	11.6249	17.0087
IVb4	2	7	12.151	5664	20.9027	805.9	20.3627	42	9.59961	-
IVb5	3	6	13.7261	-	15.0629	1220.2	13.9229	60.9	2.24482	-
Smoking + TNBS	Histology score	Colon length	Kc mRNA	KC protein	Cxcl2 mRNA	CXCL2 protein	Il-1b mRNA	IL-1b protein	Trpv1 mrRNA	TRPV1 protein
VIa1	3	6.6	14.6915	3058	24.8103	87002	23.4453	10304.9	11.4322	12.6881
VIa2	3	7.5	13.8876	17220	21.804	54456.5	20.224	1293.8	10.5009	-
VIa3	2	6.5	15.7866	12358	25.8737	74928.9	24.0837	520	13.2106	14.1307
VIa4	3	5.6	15.7924	14299	22.8927	36611.9	22.1877	1239.1	10.8847	30.5619
VIb1	4	6.4	16.5598	9866	25.2679	0	23.7579	859.9	13.4799	10.5897
VIb2	4	6.2	17.9069	11590	26.1997	76856.5	22.0697	587.4	12.9416	16.9066
VIb3	3	7	14.1843	259502	23.2283	125276	22.7933	406.9	13.8102	-
VIb4	2	6.2	14.5621	3933	24.6885	-	24.0435	1321.2	13.8804	32.7526
VIb5	4	6.8	14.4155	-	22.0515	-	21.6665	-	13.3684	-
