# Supplementary material for: Translational research into the effects of cigarette smoke on inflammatory mediators and epithelial TRPV1 in Crohn’s disease
Source: PLoS One. 2020 Aug 6;15(8):e0236657. doi: 10.1371/journal.pone.0236657 (PMC7410291; doi:10.1371/journal.pone.0236657)
Supplement: S5 File — (XLSX) [file pone.0236657.s005.xlsx]

## Sheet: Cell line data hTRPV1 mRNA
Cell line data hTRPV1 mRNA
HT29	141.534	112.986	65.5716
Caco2 Undiff	64.2222	41.0696	171.849
Caco2 Diff	27.0021	-	-
T84 Undiff	501.463	286.026	206.5
T84 Diff	1826.67	-	-
